# Supplementary material for: Unmet Challenges in Patients with Crohn’s Disease
Source: J Clin Med. 2023 Aug 27;12(17):5595. doi: 10.3390/jcm12175595 (PMC10488639; doi:10.3390/jcm12175595)
Supplement: Supplementary file 1 [file jcm-12-05595-s001.zip]

Archive with 1 entries (1 files):
- jcm-2405189-supplementary.pdf
